# Supplementary material for: Common genetic variants modify disease risk and clinical presentation in monogenic diabetes
Source: Nat Metab. 2025 Sep 9;7(9):1819–29. doi: 10.1038/s42255-025-01372-0 (PMC12460161; doi:10.1038/s42255-025-01372-0)
Supplement: Supplementary file 3 — Statistical source data. [file 42255_2025_1372_MOESM3_ESM.xlsx]

## Sheet: 1a
PGS	Comparison	PGS_SD_Difference	SE	Lower_CI	Upper_CI	P_Value	star
T2D	MODY_CONTROL	0.423767	0.0295568	0.365836	0.481699	4.05797e-46	*
T2D	T2D_CONTROL	0.641641	0.018414	0.60555	0.677733	6.91169e-254	*
T1D	MODY_CONTROL	0.0440476	0.0297266	-0.0142166	0.102312	0.13844	NA
T1D	T2D_CONTROL	-7.87894e-05	0.0185473	-0.0364314	0.0362738	0.996611	NA
Acute Insulin Response	MODY_CONTROL	-0.0936263	0.0297417	-0.15192	-0.0353325	0.00164937	*
Acute Insulin Response	T2D_CONTROL	-0.111477	0.0186655	-0.148062	-0.0748928	2.40251e-09	*
Body Mass Index	MODY_CONTROL	0.0520592	0.0296475	-0.00604992	0.110168	0.0791326	NA
Body Mass Index	T2D_CONTROL	0.234728	0.018484	0.198499	0.270957	1.01399e-36	*
Fasting Glucose	MODY_CONTROL	0.187455	0.0294531	0.129727	0.245183	2.05354e-10	*
Fasting Glucose	T2D_CONTROL	0.270626	0.0185566	0.234255	0.306997	8.84049e-48	*
HbA1c	MODY_CONTROL	0.0626661	0.029536	0.00477544	0.120557	0.0338915	NA
HbA1c	T2D_CONTROL	0.134747	0.0185879	0.0983143	0.171179	4.44242e-13	*
Fasting Insulin	MODY_CONTROL	0.0878013	0.0291095	0.0307466	0.144856	0.00256639	*
Fasting Insulin	T2D_CONTROL	0.153169	0.0181514	0.117592	0.188746	3.57251e-17	*
Lipodystrophy	MODY_CONTROL	0.0707547	0.0293462	0.0132362	0.128273	0.0159269	NA
Lipodystrophy	T2D_CONTROL	0.0910509	0.0184054	0.0549762	0.127126	7.63711e-07	*
Waist Hip Ratio	MODY_CONTROL	0.149112	0.0292045	0.0918716	0.206353	3.3606e-07	*
Waist Hip Ratio	T2D_CONTROL	0.204337	0.0182636	0.16854	0.240134	6.40737e-29	*

## Sheet: 1b
PGS	Comparison	Estimate_Log_Odds	Estimate_Odds_Ratio	CI_Lower	CI_Upper	SE	P_Value	star
T2D	MODY_CONTROL	0.381144	1.46396	1.35633	1.58013	0.0389598	1.33171e-22	*
T1D	MODY_CONTROL	0.0437947	1.04477	0.974949	1.11959	0.0352883	0.214586	NA
Body Mass Index	MODY_CONTROL	0.0248049	1.02512	0.952682	1.10306	0.0373873	0.507037	NA
Fasting Glucose	MODY_CONTROL	0.0535894	1.05505	0.974096	1.14274	0.0407323	0.188292	NA
HbA1c	MODY_CONTROL	-0.0333814	0.96717	0.897822	1.04187	0.0379605	0.3792	NA
Acute Insulin Response	MODY_CONTROL	0.0105555	1.01061	0.940392	1.08607	0.036742	0.773893	NA
Waist Hip Ratio	MODY_CONTROL	0.107228	1.11319	1.03537	1.19686	0.0369746	0.00373102	NA
Fasting Insulin	MODY_CONTROL	-0.00130079	0.9987	0.925971	1.07714	0.0385776	0.973101	NA
Lipodystrophy	MODY_CONTROL	0.0255684	1.0259	0.95396	1.10326	0.0370928	0.490628	NA
T2D	T2D_CONTROL	0.738998	2.09384	1.98085	2.21327	0.0283029	2.77906e-150	*
T1D	T2D_CONTROL	-0.00705065	0.992974	0.945881	1.04241	0.0247899	0.776091	NA
Body Mass Index	T2D_CONTROL	-0.0507186	0.950546	0.902906	1.0007	0.0262336	0.0531936	NA
Fasting Glucose	T2D_CONTROL	0.116124	1.12314	1.06221	1.18756	0.028457	4.49026e-05	*
HbA1c	T2D_CONTROL	-0.00771203	0.992318	0.941979	1.04535	0.0265615	0.771552	NA
Acute Insulin Response	T2D_CONTROL	-0.0206406	0.979571	0.931378	1.03026	0.0257396	0.42261	NA
Waist Hip Ratio	T2D_CONTROL	0.206693	1.22961	1.16884	1.29353	0.0258595	1.3177e-15	*
Fasting Insulin	T2D_CONTROL	0.0900577	1.09424	1.03859	1.15286	0.0266271	0.000719114	*
Lipodystrophy	T2D_CONTROL	0.0254222	1.02575	0.974983	1.07916	0.0258966	0.326257	NA

## Sheet: 1c
PGS	Comparison	Estimate_Log_Odds	Estimate_Odds_Ratio	CI_Lower	CI_Upper	SE	P_Value
T2D	MODY_CONTROL	0.381144	1.46396	1.35633	1.58013	0.0389598	1.33171e-22
T2D	MODY_CONTROL	0.243202	1.27533	1.15982	1.40233	0.0484371	5.14096e-07
T2D	T2D_CONTROL	0.738998	2.09384	1.98085	2.21327	0.0283029	2.77906e-150
T2D	T2D_CONTROL	0.671051	1.95629	1.81635	2.10702	0.0378688	2.91735e-70

## Sheet: 1d
PGS	Comparison	PGS_SD_Difference	SE	Lower_CI	Upper_CI	P_Value	star
Beta Cell Proinsulin Neg	MODY_CONTROL	0.146924	0.0294627	0.0891768	0.20467	6.25307e-07	*
Beta Cell Proinsulin Neg	T2D_CONTROL	0.178123	0.0184212	0.142017	0.214228	4.86148e-22	*
Beta Cell Proinsulin Pos	MODY_CONTROL	0.162499	0.0297159	0.104256	0.220742	4.66095e-08	*
Beta Cell Proinsulin Pos	T2D_CONTROL	0.307602	0.0188416	0.270672	0.344531	2.68711e-59	*
Body Fat	MODY_CONTROL	0.13715	0.0294576	0.0794133	0.194887	3.27219e-06	*
Body Fat	T2D_CONTROL	0.232862	0.018405	0.196788	0.268935	1.82962e-36	*
Lipodystrophy	MODY_CONTROL	0.0684477	0.0295304	0.0105681	0.126327	0.0204783	NA
Lipodystrophy	T2D_CONTROL	0.137007	0.0184259	0.100893	0.173122	1.10957e-13	*
Liver Lipid	MODY_CONTROL	-0.0227815	0.0297185	-0.0810297	0.0354667	0.443353	NA
Liver Lipid	T2D_CONTROL	0.0715567	0.0185161	0.0352651	0.107848	0.000111856	*
Metabollic Syndrome	MODY_CONTROL	0.204716	0.0292698	0.147347	0.262085	2.85794e-12	*
Metabollic Syndrome	T2D_CONTROL	0.279021	0.0183015	0.24315	0.314892	5.19707e-52	*
Obesity	MODY_CONTROL	0.111595	0.0295176	0.0537402	0.169449	0.000157445	*
Obesity	T2D_CONTROL	0.231971	0.0184726	0.195765	0.268177	5.97508e-36	*
Residual Glycaemic	MODY_CONTROL	0.173903	0.0295352	0.116014	0.231792	4.04814e-09	*
Residual Glycaemic	T2D_CONTROL	0.245215	0.0185197	0.208916	0.281513	9.4911e-40	*
