# Supplementary material for: Common genetic variants modify disease risk and clinical presentation in monogenic diabetes
Source: Nat Metab. 2025 Sep 9;7(9):1819–29. doi: 10.1038/s42255-025-01372-0 (PMC12460161; doi:10.1038/s42255-025-01372-0)
Supplement: Supplementary file 4 — Statistical source data. [file 42255_2025_1372_MOESM4_ESM.xlsx]

## Sheet: 2a
term	estimate	p.value	conf.low	conf.high	star
T2D	-1.19056	3.32313e-05	-1.75147	-0.629648	*
T1D	0.220727	0.372359	-0.264498	0.705952	NA
Acute Insulin Response	-0.390397	0.145441	-0.916152	0.135357	NA
Body Mass Index	-0.456452	0.0704219	-0.950995	0.0380915	NA
Fasting Glucose	-0.0362504	0.904269	-0.627402	0.554901	NA
HbA1c	0.128568	0.639364	-0.409554	0.66669	NA
Fasting Insulin	-0.0844375	0.759914	-0.626354	0.457479	NA
Lipodystrophy	0.643059	0.0212408	0.0960886	1.19003	NA
Waist Hip Ratio	-0.361094	0.181568	-0.891051	0.168863	NA

## Sheet: 2b
term	estimate	p.value	conf.low	conf.high	odds_ratio	odds_ratio_lower_ci	odds_ratio_upper_ci	star
T2D	0.216598	0.00438613	0.0675881	0.365608	1.24184	1.06992	1.44139	*
T1D	-0.0845715	0.191656	-0.211521	0.0423776	0.918906	0.809353	1.04329	NA
Acute Insulin Response	0.0696732	0.328524	-0.0700854	0.209432	1.07216	0.932314	1.23298	NA
Body Mass Index	0.278691	3.17051e-05	0.147414	0.409968	1.3214	1.15883	1.50677	*
Fasting Glucose	0.0876439	0.268622	-0.0676375	0.242925	1.0916	0.934599	1.27497	NA
HbA1c	-0.0266402	0.709905	-0.167006	0.113726	0.973712	0.846195	1.12044	NA
Fasting Insulin	0.00810737	0.910353	-0.133021	0.149236	1.00814	0.875447	1.16095	NA
Lipodystrophy	-0.0164341	0.819352	-0.157473	0.124605	0.9837	0.8543	1.1327	NA
Waist Hip Ratio	0.0467329	0.5098	-0.0922262	0.185692	1.04784	0.911899	1.20405	NA

## Sheet: 2c
term	fixed_effects	std_error	lower_ci	upper_ci	p_value	star
Beta Cell Proinsulin Neg	-0.40031	0.265064	-0.920281	0.119661	0.131211	NA
Beta Cell Proinsulin Pos	-0.825318	0.250295	-1.31632	-0.334313	0.00100105	*
Body Fat	-0.348739	0.263397	-0.86543	0.167951	0.185715	NA
Lipodystrophy	-0.217843	0.259988	-0.727847	0.29216	0.402229	NA
Liver Lipid	-0.127767	0.250457	-0.619081	0.363548	0.610038	NA
Metabolic_Syn	-0.310753	0.273722	-0.847697	0.226191	0.256447	NA
Obesity	-0.393829	0.26061	-0.905062	0.117404	0.130971	NA
Residual_Glycaemic	-0.112324	0.260601	-0.623538	0.39889	0.666521	NA

## Sheet: 2d
term	fixed_effects	std_error	lower_ci	upper_ci	p_value	odds_ratio	odds_ratio_lower_ci	odds_ratio_upper_ci	or_se	star
Beta Cell Proinsulin Neg	0.124264	0.067118	-0.00728524	0.255812	0.0641091	1.13231	0.992741	1.29151	0.0759987	NA
Beta Cell Proinsulin Pos	0.149037	0.0656158	0.0204319	0.277641	0.0231258	1.16072	1.02064	1.32001	0.0761613	NA
Body Fat	0.0341763	0.0674265	-0.0979772	0.16633	0.612248	1.03477	0.90667	1.18096	0.0697707	NA
Lipodystrophy	0.0848228	0.0642588	-0.0411221	0.210768	0.186829	1.08852	0.959712	1.23463	0.0699473	NA
Liver Lipid	0.021059	0.0642886	-0.104944	0.147062	0.743238	1.02128	0.900375	1.15843	0.0656568	NA
Metabolic_Syn	0.0808349	0.070673	-0.0576817	0.219351	0.252712	1.08419	0.94395	1.24527	0.0766231	NA
Obesity	0.309192	0.0686631	0.174615	0.443769	6.69928e-06	1.36232	1.19079	1.55857	0.0935414	*
Residual_Glycaemic	-0.000103997	0.065912	-0.129289	0.129081	0.998741	0.999896	0.87872	1.13778	0.0659051	NA
