# Supplementary material for: Common genetic variants modify disease risk and clinical presentation in monogenic diabetes
Source: Nat Metab. 2025 Sep 9;7(9):1819–29. doi: 10.1038/s42255-025-01372-0 (PMC12460161; doi:10.1038/s42255-025-01372-0)
Supplement: Supplementary file 5 — Statistical source data. [file 42255_2025_1372_MOESM5_ESM.xlsx]

## Sheet: 3a
index	group	PGS	OR	lower	upper	p
1	Noncarrier	Low	0.371383	0.351594	0.392285	4.74e-297
2	Noncarrier	Intermediate	1	1	1	Ref
3	Noncarrier	High	2.77135	2.69492	2.84994	1e-300
4	Carrier	Low	8.50744	3.6453	19.8548	2e-07
5	Carrier	Intermediate	20.309	11.3772	36.2528	1.6e-25
6	Carrier	High	40.2276	14.9502	108.243	8.6e-14

## Sheet: 3b
Percentage	Carrier	Estimate	SE	Lower	Upper
1	0	0.0061687	0.0001474	0.0058798	0.0064576
1	1	0.114218	0.0227838	0.0695627	0.158874
2	0	0.0072849	0.0001626	0.0069662	0.0076035
2	1	0.132283	0.0258353	0.0816469	0.182919
3	0	0.0088598	0.0001814	0.0085042	0.0092154
3	1	0.156618	0.0297134	0.0983806	0.214855
4	0	0.0099927	0.0001934	0.0096136	0.0103718
4	1	0.17334	0.0322239	0.110182	0.236498
5	0	0.0109649	0.0002028	0.0105674	0.0113625
5	1	0.1872	0.0342096	0.120151	0.25425
6	0	0.0118491	0.0002108	0.011436	0.0122622
6	1	0.19943	0.03589	0.129087	0.269773
7	0	0.0126342	0.0002174	0.0122081	0.0130602
7	1	0.210002	0.0372886	0.136918	0.283086
8	0	0.0133577	0.0002231	0.0129205	0.013795
8	1	0.219516	0.0385044	0.144049	0.294983
9	0	0.0140466	0.0002283	0.0135992	0.014494
9	1	0.228375	0.0396	0.150761	0.30599
10	0	0.0146995	0.0002329	0.0142429	0.015156
10	1	0.2366	0.0405856	0.157053	0.316146
11	0	0.0153304	0.0002373	0.0148654	0.0157954
11	1	0.244393	0.0414916	0.163071	0.325715
12	0	0.0159436	0.0002413	0.0154708	0.0164165
12	1	0.251825	0.0423303	0.168859	0.334791
13	0	0.0165348	0.000245	0.0160547	0.0170149
13	1	0.258862	0.0431015	0.174384	0.343339
14	0	0.0171212	0.0002485	0.0166342	0.0176082
14	1	0.265721	0.0438319	0.179812	0.351629
15	0	0.0176973	0.0002518	0.0172038	0.0181908
15	1	0.272343	0.0445172	0.185091	0.359596
16	0	0.0182556	0.0002549	0.017756	0.0187552
16	1	0.278656	0.0451521	0.19016	0.367153
17	0	0.0187984	0.0002578	0.018293	0.0193038
17	1	0.284696	0.0457429	0.195042	0.374351
18	0	0.0193424	0.0002607	0.0188315	0.0198533
18	1	0.290656	0.0463098	0.19989	0.381422
19	0	0.019883	0.0002634	0.0193667	0.0203992
19	1	0.296486	0.0468491	0.204664	0.388309
20	0	0.0204066	0.0002659	0.0198853	0.0209278
20	1	0.302049	0.0473494	0.209246	0.394852
21	0	0.0209334	0.0002684	0.0204073	0.0214595
21	1	0.307564	0.0478317	0.213816	0.401313
22	0	0.0214595	0.0002708	0.0209286	0.0219903
22	1	0.312991	0.048293	0.218338	0.407643
23	0	0.0219782	0.0002732	0.0214428	0.0225136
23	1	0.318265	0.0487287	0.222758	0.413771
24	0	0.0225061	0.0002755	0.0219662	0.023046
24	1	0.323555	0.0491532	0.227216	0.419893
25	0	0.0230418	0.0002777	0.0224975	0.0235862
25	1	0.328846	0.0495653	0.2317	0.425992
26	0	0.0235594	0.0002799	0.0230109	0.0241079
26	1	0.333885	0.0499462	0.235992	0.431778
27	0	0.0240763	0.0002819	0.0235237	0.0246289
27	1	0.338848	0.0503101	0.240242	0.437454
28	0	0.024605	0.000284	0.0240483	0.0251616
28	1	0.343853	0.050666	0.244549	0.443156
29	0	0.0251351	0.0002861	0.0245744	0.0256958
29	1	0.348801	0.0510069	0.24883	0.448773
30	0	0.0256534	0.000288	0.0250889	0.0262179
30	1	0.353573	0.0513252	0.252978	0.454169
31	0	0.0261887	0.00029	0.0256202	0.0267571
31	1	0.358434	0.0516389	0.257223	0.459644
32	0	0.026712	0.0002919	0.0261398	0.0272841
32	1	0.363121	0.0519315	0.261337	0.464904
33	0	0.027243	0.0002938	0.0266671	0.0278189
33	1	0.367812	0.0522145	0.265474	0.470151
34	0	0.0277864	0.0002958	0.0272067	0.0283661
34	1	0.372547	0.0524901	0.269668	0.475426
35	0	0.0283339	0.0002977	0.0277504	0.0289173
35	1	0.377251	0.052754	0.273855	0.480647
36	0	0.0288736	0.0002995	0.0282865	0.0294608
36	1	0.381826	0.0530011	0.277946	0.485706
37	0	0.0294252	0.0003014	0.0288344	0.030016
37	1	0.386437	0.0532408	0.282087	0.490787
38	0	0.0299823	0.0003033	0.0293878	0.0305768
38	1	0.39103	0.05347	0.286231	0.495829
39	0	0.030536	0.0003052	0.0299378	0.0311342
39	1	0.395532	0.0536856	0.290311	0.500754
40	0	0.0310984	0.0003071	0.0304965	0.0317003
40	1	0.400043	0.0538924	0.294416	0.50567
41	0	0.0316733	0.000309	0.0310677	0.032279
41	1	0.404591	0.0540918	0.298573	0.510609
42	0	0.0322431	0.0003109	0.0316337	0.0328525
42	1	0.409036	0.0542777	0.302653	0.515418
43	0	0.0328314	0.0003129	0.0322181	0.0334446
43	1	0.41356	0.0544578	0.306825	0.520296
44	0	0.033427	0.0003149	0.0328098	0.0340442
44	1	0.418077	0.0546286	0.311007	0.525147
45	0	0.034029	0.0003169	0.0334079	0.0346502
45	1	0.422579	0.0547896	0.315193	0.529964
46	0	0.0346347	0.000319	0.0340095	0.0352599
46	1	0.427043	0.0549404	0.319362	0.534724
47	0	0.0352398	0.000321	0.0346106	0.0358691
47	1	0.43144	0.0550802	0.323485	0.539395
48	0	0.0358625	0.0003232	0.035229	0.0364959
48	1	0.435899	0.0552131	0.327684	0.544115
49	0	0.036501	0.0003254	0.0358631	0.0371388
49	1	0.440407	0.0553385	0.331946	0.548868
50	0	0.0371465	0.0003277	0.0365042	0.0377888
50	1	0.444897	0.0554543	0.336209	0.553586
51	0	0.0378013	0.0003301	0.0371544	0.0384482
51	1	0.449385	0.055561	0.340487	0.558283
52	0	0.0384709	0.0003325	0.0378192	0.0391226
52	1	0.453906	0.0556594	0.344816	0.562997
53	0	0.0391504	0.000335	0.0384937	0.0398071
53	1	0.458425	0.0557487	0.34916	0.56769
54	0	0.039846	0.0003377	0.0391842	0.0405079
54	1	0.462981	0.0558294	0.353557	0.572404
55	0	0.0405627	0.0003405	0.0398954	0.0412299
55	1	0.467601	0.0559018	0.358036	0.577167
56	0	0.0412947	0.0003434	0.0406217	0.0419677
56	1	0.472247	0.055965	0.362558	0.581936
57	0	0.0420212	0.0003463	0.0413425	0.0427
57	1	0.476785	0.0560173	0.366993	0.586577
58	0	0.0427615	0.0003494	0.0420767	0.0434464
58	1	0.481336	0.0560606	0.371459	0.591213
59	0	0.0435199	0.0003526	0.0428287	0.0442111
59	1	0.485924	0.0560949	0.37598	0.595868
60	0	0.0443008	0.0003561	0.0436029	0.0449988
60	1	0.490572	0.0561199	0.380579	0.600565
61	0	0.0450874	0.0003596	0.0443825	0.0457923
61	1	0.495176	0.0561353	0.385153	0.6052
62	0	0.0459007	0.0003634	0.0451883	0.046613
62	1	0.499859	0.0561411	0.389824	0.609893
63	0	0.0467244	0.0003674	0.0460043	0.0474444
63	1	0.504521	0.0561372	0.394494	0.614548
64	0	0.0475826	0.0003717	0.0468541	0.048311
64	1	0.509295	0.0561231	0.399296	0.619295
65	0	0.048467	0.0003762	0.0477297	0.0492043
65	1	0.514129	0.0560985	0.404178	0.62408
66	0	0.0493579	0.0003809	0.0486114	0.0501044
66	1	0.518912	0.0560638	0.409029	0.628795
67	0	0.0503032	0.0003861	0.0495466	0.0510599
67	1	0.523894	0.0560168	0.414103	0.633685
68	0	0.0512734	0.0003916	0.0505059	0.0520408
68	1	0.528911	0.0559582	0.419235	0.638587
69	0	0.0522513	0.0003973	0.0514727	0.05303
69	1	0.533873	0.0558893	0.424332	0.643414
70	0	0.0532812	0.0004035	0.0524903	0.0540721
70	1	0.538997	0.0558065	0.429618	0.648375
71	0	0.0543286	0.0004101	0.0535248	0.0551325
71	1	0.544105	0.0557122	0.434911	0.653299
72	0	0.0554259	0.0004173	0.0546081	0.0562438
72	1	0.549348	0.0556033	0.440367	0.658328
73	0	0.056575	0.000425	0.055742	0.0574081
73	1	0.554723	0.0554789	0.445987	0.66346
74	0	0.0577452	0.0004332	0.0568961	0.0585943
74	1	0.56008	0.0553421	0.451612	0.668549
75	0	0.058986	0.0004422	0.0581193	0.0598527
75	1	0.565635	0.0551866	0.457471	0.673799
76	0	0.060286	0.000452	0.0594001	0.0611719
76	1	0.571322	0.0550132	0.463498	0.679146
77	0	0.0616082	0.0004623	0.0607021	0.0625143
77	1	0.576971	0.0548265	0.469513	0.684429
78	0	0.0629575	0.0004732	0.06203	0.0638849
78	1	0.582599	0.0546264	0.475533	0.689665
79	0	0.0644042	0.0004853	0.063453	0.0653554
79	1	0.588488	0.0544018	0.481862	0.695113
80	0	0.0659418	0.0004987	0.0649644	0.0669192
80	1	0.594586	0.0541528	0.488448	0.700724
81	0	0.0675231	0.0005129	0.0665179	0.0685283
81	1	0.600692	0.0538869	0.495075	0.706308
82	0	0.0692129	0.0005286	0.0681768	0.0702489
82	1	0.607038	0.0535928	0.501998	0.712078
83	0	0.0709872	0.0005457	0.0699176	0.0720568
83	1	0.613512	0.0532742	0.509097	0.717928
84	0	0.0728712	0.0005645	0.0717647	0.0739776
84	1	0.620182	0.0529263	0.516449	0.723916
85	0	0.0748498	0.000585	0.0737033	0.0759964
85	1	0.626973	0.0525517	0.523973	0.729972
86	0	0.077004	0.000608	0.0758123	0.0781956
86	1	0.634125	0.0521347	0.531943	0.736307
87	0	0.0792837	0.0006332	0.0780427	0.0805248
87	1	0.641436	0.0516848	0.540136	0.742737
88	0	0.081825	0.0006623	0.0805269	0.083123
88	1	0.649289	0.0511749	0.548988	0.74959
89	0	0.0846121	0.0006953	0.0832493	0.0859748
89	1	0.657563	0.0506078	0.558373	0.756752
90	0	0.0875763	0.0007316	0.0861423	0.0890102
90	1	0.665995	0.0499983	0.568001	0.76399
91	0	0.0907823	0.0007722	0.0892687	0.0922959
91	1	0.674718	0.0493342	0.578025	0.771411
92	0	0.0944072	0.0008197	0.0928005	0.0960138
92	1	0.684115	0.0485806	0.588899	0.779332
93	0	0.0985883	0.0008764	0.0968707	0.100306
93	1	0.694388	0.0477115	0.600875	0.787901
94	0	0.103258	0.0009418	0.101412	0.105104
94	1	0.705199	0.0467457	0.613579	0.796819
95	0	0.108789	0.0010221	0.106786	0.110792
95	1	0.717187	0.0456136	0.627786	0.806588
96	0	0.115359	0.0011209	0.113162	0.117556
96	1	0.730388	0.0442921	0.643577	0.817199
97	0	0.123412	0.0012464	0.120969	0.125855
97	1	0.745208	0.0427155	0.661487	0.828929
98	0	0.134112	0.0014196	0.13133	0.136894
98	1	0.762899	0.0407041	0.683121	0.842678
99	0	0.149358	0.0016764	0.146073	0.152644
99	1	0.784837	0.0380146	0.71033	0.859344
99.9	0	0.177466	0.0021719	0.173209	0.181723
99.9	1	0.817592	0.0335957	0.751745	0.883438
