# Supplementary material for: Common genetic variants modify disease risk and clinical presentation in monogenic diabetes
Source: Nat Metab. 2025 Sep 9;7(9):1819–29. doi: 10.1038/s42255-025-01372-0 (PMC12460161; doi:10.1038/s42255-025-01372-0)
Supplement: Supplementary file 6 — Statistical source data. [file 42255_2025_1372_MOESM6_ESM.xlsx]

## Sheet: 4
comparison	h2	se
MODY	0.239224	0.034465
MODY vs T2D	0.20316	0.041216
MODY vs T2D Adj. T2D PGS	0.17219	0.064074
