# Supplementary material for: Common genetic variants modify disease risk and clinical presentation in monogenic diabetes
Source: Nat Metab. 2025 Sep 9;7(9):1819–29. doi: 10.1038/s42255-025-01372-0 (PMC12460161; doi:10.1038/s42255-025-01372-0)
Supplement: Supplementary file 7 — Statistical source data. [file 42255_2025_1372_MOESM7_ESM.xlsx]

## Sheet: 5c
PGS	Comparison	PGS_SD_Difference	SE	Lower_CI	Upper_CI	P_Value
T2D	MODY_CONTROL	0.423767	0.0295568	0.365836	0.481699	4.05797e-46
T2D	T2D_CONTROL	0.641641	0.018414	0.60555	0.677733	6.91169e-254
T2D	UNSOLVED_CONTROL	1.18253	0.059894	1.06514	1.29992	9.60948e-85

## Sheet: 5d
PGS	Comparison	PGS_SD_Difference	SE	Lower_CI	Upper_CI	P_Value	star
T2D	UNSOLVED_CONTROL	1.18253	0.059894	1.06514	1.29992	9.60948e-85	*
T1D	UNSOLVED_CONTROL	0.0582671	0.0596982	-0.0587414	0.175276	0.329081	NA
Acute Insulin Response	UNSOLVED_CONTROL	-0.142705	0.05969	-0.259698	-0.0257132	0.0168359	NA
Body Mass Index	UNSOLVED_CONTROL	0.280052	0.059338	0.16375	0.396355	2.40337e-06	*
Fasting Glucose	UNSOLVED_CONTROL	0.496216	0.0595876	0.379424	0.613007	9.6404e-17	*
HbA1c	UNSOLVED_CONTROL	0.203623	0.0596781	0.0866542	0.320592	0.00064804	*
Fasting Insulin	UNSOLVED_CONTROL	0.289428	0.0588817	0.174019	0.404836	9.03761e-07	*
Lipodystrophy	UNSOLVED_CONTROL	0.197696	0.0596699	0.0807428	0.314649	0.00092662	*
Waist Hip Ratio	UNSOLVED_CONTROL	0.526828	0.0591307	0.410932	0.642724	6.27208e-19	*

## Sheet: 5e
PGS	Comparison	Estimate_Log_Odds	Estimate_Odds_Ratio	CI_Lower	CI_Upper	SE	P_Value	star
T2D	UNSOLVED_CONTROL	0.982085	2.67002	2.30448	3.09354	0.0751178	4.64008e-39	*
T1D	UNSOLVED_CONTROL	0.0987892	1.10383	0.966072	1.26124	0.0680134	0.146364	NA
Body Mass Index	UNSOLVED_CONTROL	0.20774	1.23089	1.06828	1.41827	0.0722932	0.00405849	NA
Fasting Glucose	UNSOLVED_CONTROL	0.172219	1.18794	1.01979	1.38381	0.0778684	0.0269894	NA
HbA1c	UNSOLVED_CONTROL	-0.0292735	0.971151	0.843707	1.11784	0.0717735	0.683377	NA
Acute Insulin Response	UNSOLVED_CONTROL	0.079145	1.08236	0.941457	1.24435	0.0711591	0.266041	NA
Waist Hip Ratio	UNSOLVED_CONTROL	0.398292	1.48928	1.29706	1.70999	0.0705077	1.61462e-08	*
Fasting Insulin	UNSOLVED_CONTROL	0.0847687	1.08847	0.941075	1.25894	0.0742356	0.2535	NA
Lipodystrophy	UNSOLVED_CONTROL	-0.00136638	0.998635	0.871081	1.14487	0.0697212	0.984364	NA
