# Supplementary material for: Common genetic variants modify disease risk and clinical presentation in monogenic diabetes
Source: Nat Metab. 2025 Sep 9;7(9):1819–29. doi: 10.1038/s42255-025-01372-0 (PMC12460161; doi:10.1038/s42255-025-01372-0)
Supplement: Supplementary file 8 — Statistical source data. [file 42255_2025_1372_MOESM8_ESM.xlsx]

## Sheet: extended_data_1
PGS	Comparison	PGS_SD_Difference	SE	Lower_CI	Upper_CI	P_Value	star
T2D	MODY_CONTROL_PROBANDS	0.455402	0.0358783	0.38508	0.525723	1.38087e-36	*
T1D	MODY_CONTROL_PROBANDS	0.0377023	0.0360387	-0.0329336	0.108338	0.295516	NA
Acute Insulin Response	MODY_CONTROL_PROBANDS	-0.107226	0.036039	-0.177862	-0.0365893	0.00293548	*
Body Mass Index	MODY_CONTROL_PROBANDS	0.0380904	0.0359688	-0.0324085	0.108589	0.289638	NA
Fasting Glucose	MODY_CONTROL_PROBANDS	0.213563	0.035763	0.143468	0.283659	2.44252e-09	*
HbA1c	MODY_CONTROL_PROBANDS	0.0965284	0.0357801	0.0263993	0.166657	0.00699319	NA
Fasting Insulin	MODY_CONTROL_PROBANDS	0.0831261	0.0353538	0.0138327	0.152419	0.0187322	NA
Lipodystrophy	MODY_CONTROL_PROBANDS	0.0772085	0.0357166	0.00720403	0.147213	0.030669	NA
Waist Hip Ratio	MODY_CONTROL_PROBANDS	0.158857	0.0355827	0.089115	0.228599	8.13036e-06	*
