# Supplementary material for: Common genetic variants modify disease risk and clinical presentation in monogenic diabetes
Source: Nat Metab. 2025 Sep 9;7(9):1819–29. doi: 10.1038/s42255-025-01372-0 (PMC12460161; doi:10.1038/s42255-025-01372-0)
Supplement: Supplementary file 9 — Statistical source data. [file 42255_2025_1372_MOESM9_ESM.xlsx]

## Sheet: extended_data_2
PGS	Gene	PGS_SD_Difference	SE	Lower_CI	Upper_CI	P_Value	star
T2D	HNF1A	0.375886	0.0344637	0.308337	0.443435	1.61791e-27	***
T1D	HNF1A	0.0386111	0.0346482	-0.0292994	0.106521	0.265149	NA
Acute Insulin Response	HNF1A	-0.100582	0.0347049	-0.168604	-0.0325605	0.00376242	*
Body Mass Index	HNF1A	0.0624008	0.0346007	-0.00541661	0.130218	0.0713518	NA
Fasting Glucose	HNF1A	0.140491	0.0344793	0.0729116	0.208071	4.64969e-05	***
HbA1c	HNF1A	0.0592632	0.0345528	-0.00846028	0.126987	0.0863538	NA
Fasting Insulin	HNF1A	0.0771088	0.0341845	0.0101072	0.14411	0.0241166	NA
Lipodystrophy	HNF1A	0.073805	0.0344324	0.00631754	0.141292	0.0321027	NA
Waist Hip Ratio	HNF1A	0.0935346	0.0341257	0.0266483	0.160421	0.00613997	NA
T2D	HNF4A	0.557643	0.0577396	0.444473	0.670812	6.00547e-22	***
T1D	HNF4A	0.0615271	0.0579402	-0.0520357	0.17509	0.28831	NA
Acute Insulin Response	HNF4A	-0.0393161	0.0577198	-0.152447	0.0738147	0.495793	NA
Body Mass Index	HNF4A	0.0637272	0.0574842	-0.048942	0.176396	0.267635	NA
Fasting Glucose	HNF4A	0.298323	0.0576578	0.185313	0.411332	2.34711e-07	***
HbA1c	HNF4A	0.0356202	0.0576543	-0.0773822	0.148623	0.536709	NA
Fasting Insulin	HNF4A	0.0998539	0.0566788	-0.0112366	0.210944	0.07815	NA
Lipodystrophy	HNF4A	0.0393114	0.0575125	-0.073413	0.152036	0.494293	NA
Waist Hip Ratio	HNF4A	0.24416	0.0570318	0.132378	0.355942	1.88135e-05	***
T2D	HNF1B	0.488382	0.0844648	0.322831	0.653933	7.6634e-09	***
T1D	HNF1B	0.0478423	0.0843698	-0.117522	0.213207	0.570693	NA
Acute Insulin Response	HNF1B	-0.188884	0.0845662	-0.354634	-0.0231339	0.0255404	NA
Body Mass Index	HNF1B	-0.0498282	0.0841693	-0.2148	0.115144	0.553868	NA
Fasting Glucose	HNF1B	0.288188	0.084156	0.123242	0.453134	0.000619237	***
HbA1c	HNF1B	0.154167	0.0842462	-0.0109553	0.31929	0.067294	NA
Fasting Insulin	HNF1B	0.125339	0.083049	-0.037437	0.288115	0.131284	NA
Lipodystrophy	HNF1B	0.103095	0.0841534	-0.0618453	0.268036	0.220579	NA
Waist Hip Ratio	HNF1B	0.325871	0.0835073	0.162197	0.489546	9.60828e-05	***
