# Supplementary material for: Common genetic variants modify disease risk and clinical presentation in monogenic diabetes
Source: Nat Metab. 2025 Sep 9;7(9):1819–29. doi: 10.1038/s42255-025-01372-0 (PMC12460161; doi:10.1038/s42255-025-01372-0)
Supplement: Supplementary file 10 — Statistical source data. [file 42255_2025_1372_MOESM10_ESM.xlsx]

## Sheet: extended_data_3
gene	mis_ptv	mean_t2d_pgs	se	anova_p_value
All	REVEL <0.9	0.622856	0.0893391	0.00191375
All	REVEL ≥0.9	0.47089	0.0453853	0.00191375
All	PTV	0.326736	0.0375655	0.00191375
HNF1A	REVEL <0.9	0.689999	0.110708	0.0015615
HNF1A	REVEL ≥0.9	0.402758	0.0573538	0.0015615
HNF1A	PTV	0.290412	0.0407101	0.0015615
HNF1B	REVEL <0.9	0.0094607	0.250731	0.0624382
HNF1B	REVEL ≥0.9	0.964056	0.267716	0.0624382
HNF1B	PTV	0.551308	0.130272	0.0624382
HNF4A	REVEL <0.9	0.670102	0.176879	0.456238
HNF4A	REVEL ≥0.9	0.53947	0.0762078	0.456238
HNF4A	PTV	0.407974	0.134215	0.456238
