# Supplementary material for: Common genetic variants modify disease risk and clinical presentation in monogenic diabetes
Source: Nat Metab. 2025 Sep 9;7(9):1819–29. doi: 10.1038/s42255-025-01372-0 (PMC12460161; doi:10.1038/s42255-025-01372-0)
Supplement: Supplementary file 11 — Statistical source data. [file 42255_2025_1372_MOESM11_ESM.xlsx]

## Sheet: extended_data_4
PGS	Comparison	PGS_SD_Difference	SE	Upper_CI	Lower_CI	P_Value	star
T2D	MODY_T2D	0.230412	0.0317446	0.292631	0.168192	4.3978e-13	*
T2D	MODY_UNSOLVED	0.734845	0.0653947	0.863019	0.606671	2.4495e-28	*
T1D	MODY_T2D	-0.027421	0.0324567	0.0361941	-0.0910361	0.398228	NA
T1D	MODY_UNSOLVED	0.0222127	0.0662513	0.152065	-0.10764	0.737455	NA
Acute Insulin Response	MODY_T2D	-0.0411791	0.0328774	0.0232607	-0.105619	0.210434	NA
Acute Insulin Response	MODY_UNSOLVED	-0.0412768	0.0663482	0.0887656	-0.171319	0.533941	NA
Body Mass Index	MODY_T2D	0.168419	0.032451	0.232023	0.104815	2.17044e-07	*
Body Mass Index	MODY_UNSOLVED	0.227725	0.0660145	0.357114	0.0983368	0.000574707	*
Fasting Glucose	MODY_T2D	0.0864813	0.0321255	0.149447	0.0235153	0.0071219	NA
Fasting Glucose	MODY_UNSOLVED	0.298261	0.0631879	0.422109	0.174413	2.54358e-06	*
HbA1c	MODY_T2D	0.0752354	0.0323535	0.138648	0.0118227	0.0200814	NA
HbA1c	MODY_UNSOLVED	0.146182	0.0644845	0.272572	0.0197924	0.0235161	NA
Fasting Insulin	MODY_T2D	0.0541597	0.0312297	0.11537	-0.00705061	0.0829261	NA
Fasting Insulin	MODY_UNSOLVED	0.19967	0.0635258	0.324181	0.0751598	0.00169954	*
Lipodystrophy	MODY_T2D	0.0297451	0.0314219	0.0913321	-0.0318419	0.343861	NA
Lipodystrophy	MODY_UNSOLVED	0.122138	0.0624146	0.244471	-0.000194205	0.0505197	NA
Waist Hip Ratio	MODY_T2D	0.0712005	0.0315114	0.132963	0.00943819	0.0238857	NA
Waist Hip Ratio	MODY_UNSOLVED	0.370931	0.0638933	0.496162	0.2457	7.60712e-09	*
