# Supplementary material for: Common genetic variants modify disease risk and clinical presentation in monogenic diabetes
Source: Nat Metab. 2025 Sep 9;7(9):1819–29. doi: 10.1038/s42255-025-01372-0 (PMC12460161; doi:10.1038/s42255-025-01372-0)
Supplement: Supplementary file 12 — Statistical source data. [file 42255_2025_1372_MOESM12_ESM.xlsx]

## Sheet: extended_data_5
PGS	Comparison	PGS_SD_Difference	SE	Lower_CI	Upper_CI	P_Value	star
Beta Cell Proinsulin Neg	UNSOLVED_CONTROL	0.27735	0.0597616	0.160217	0.394483	3.52398e-06	*
Beta Cell Proinsulin Pos	UNSOLVED_CONTROL	0.624694	0.0596745	0.507732	0.741656	1.76833e-25	*
Body Fat	UNSOLVED_CONTROL	0.441062	0.0595791	0.324287	0.557837	1.46829e-13	*
Lipodystrophy	UNSOLVED_CONTROL	0.366257	0.0595442	0.24955	0.482963	8.07212e-10	*
Liver Lipid	UNSOLVED_CONTROL	0.166185	0.0597443	0.0490863	0.283284	0.00542182	*
Metabollic Syndrome	UNSOLVED_CONTROL	0.470034	0.0595819	0.353253	0.586815	3.45647e-15	*
Obesity	UNSOLVED_CONTROL	0.173584	0.0595022	0.0569591	0.290208	0.00354111	*
Residual Glycaemic	UNSOLVED_CONTROL	0.509766	0.0596392	0.392873	0.626659	1.49346e-17	*
