# Supplementary material for: Common genetic variants modify disease risk and clinical presentation in monogenic diabetes
Source: Nat Metab. 2025 Sep 9;7(9):1819–29. doi: 10.1038/s42255-025-01372-0 (PMC12460161; doi:10.1038/s42255-025-01372-0)
Supplement: Supplementary file 13 — Statistical source data. [file 42255_2025_1372_MOESM13_ESM.xlsx]

## Sheet: extended_data_6
group	Family_History	percent
Control	0	82.9435
Control	1	15.9337
Control	2	1.12284
MODY	0	14.7787
MODY	1	77.7194
MODY	2	7.50188
T2D	0	66.9822
T2D	1	28.9532
T2D	2	4.06459
Unsolved	0	31.1037
Unsolved	1	53.1773
Unsolved	2	15.7191
